# Supplementary material for: Machine Learning Uncovers Novel Predictors of Peptide Receptor Radionuclide Therapy Eligibility in Neuroendocrine Neoplasms
Source: Cancers (Basel). 2025 Sep 8;17(17):2935. doi: 10.3390/cancers17172935 (PMC12428411; doi:10.3390/cancers17172935)
Supplement: Supplementary file 1 [file cancers-17-02935-s001.zip]

Archive with 2 entries (2 files):
- Supplement S2.xlsx
- Supplementary files.pdf
