# Supplementary material for: Machine Learning Uncovers Novel Predictors of Peptide Receptor Radionuclide Therapy Eligibility in Neuroendocrine Neoplasms
Source: Cancers (Basel). 2025 Sep 8;17(17):2935. doi: 10.3390/cancers17172935 (PMC12428411; doi:10.3390/cancers17172935)
Supplement: Supplementary file 1 [file cancers-17-02935-s001.zip › Supplement S2.xlsx]

## Sheet: Quantitative
Lesion based quantitative and semiquantitative parameters
Patient Number	Lesion Number	Lesion/Liver activity	Lesion/Mediastinum activity	Lesion/Spleen activity	Location	Krenning	ProPRRT
1	1	18.8846	156.585	3.9228	Pancreas	4	1
1	2	2.57712	21.3686	0.53533	Liver	3	1
1	3	6.91264	57.3173	1.43592	Liver	4	1
1	4	10.2688	85.1458	2.13309	Liver	4	1
1	5	3.19192	26.4663	0.66304	Liver	3	1
1	6	2.05392	17.0304	0.42665	Liver	3	1
2	7	0.779318	4.61777	0.281934	Thyroid	1	0
2	8	0.99519	5.8969	0.360031	Liver	2	0
2	9	0.579148	3.43168	0.209519	Liver	1	0
2	10	1.06097	6.28667	0.383828	Liver	2	0
2	11	0.503183	2.98156	0.182037	Liver	1	0
2	12	0.877069	5.19698	0.317298	Liver	1	0
2	13	0.894044	5.29757	0.323439	Lymph node	1	0
2	14	0.565427	3.35038	0.204555	Lymph node	1	0
2	15	0.633329	3.75272	0.22912	Lymph node	1	0
2	16	0.898996	5.32691	0.32523	Lymph node	1	0
2	17	0.476871	2.82565	0.172518	Lymph node	1	0
2	18	0.806479	4.77871	0.29176	Bone	1	0
2	19	0.0657802	0.389774	0.0237973	Lung	1	0
2	20	0.126468	0.749371	0.0457523	Lung	1	0
2	21	0.0632338	0.374686	0.0228762	Lung	1	0
2	22	0.104399	0.618609	0.0377687	Lung	1	0
2	23	0.045551	0.269908	0.016479	Lung	1	0
3	24	0.808146	3.59733	0.189276	Liver	1	0
3	25	0.881243	3.92271	0.206396	Liver	1	0
3	26	0.962701	4.28531	0.225474	Liver	2	0
3	27	1.08982	4.85115	0.255247	Liver	2	0
3	28	0.811147	3.61069	0.189979	Liver	1	0
4	29	9.46231	57.5017	1.93188	Pancreas	4	1
4	30	8.21802	49.9403	1.67784	Liver	4	1
4	31	9.21972	56.0276	1.88235	Liver	4	1
4	32	20.7924	126.354	4.24509	Liver	4	1
4	33	8.85641	53.8197	1.80818	Liver	4	1
4	34	4.3516	26.4443	0.888447	Liver	3	1
4	35	5.33573	32.4248	1.08937	Bone	4	1
4	36	0.605895	3.68197	0.123703	Bone	1	0
5	37	4.28365	35.8346	1.01065	Liver	4	1
5	38	4.13076	34.5556	0.974582	Liver	3	1
5	39	1.70336	14.2494	0.40188	Liver	3	1
5	40	1.7742	14.842	0.418593	Liver	3	1
5	41	7.20632	60.284	1.70021	Lymph node	4	1
6	42	1.07733	6.90217	0.230944	Liver	2	0
6	43	1.69579	10.0776	0.337191	Liver	3	1
6	44	1.8486	11.8435	0.396278	Lymph node	3	1
6	45	0.797154	4.73725	0.158506	Lymph node	1	0
6	46	0.556444	3.30678	0.110643	Lymph node	1	0
6	47	0.402752	2.39343	0.0800832	Lymph node	1	0
6	48	0.899215	5.76101	0.192761	Bone	1	0
6	49	0.641816	3.81412	0.127619	Bone	1	0
6	50	4.10865	24.4165	0.816966	Bone	3	1
6	51	0.555268	3.29979	0.11041	Bone	1	0
6	52	2.29057	13.6122	0.455457	Bone	3	1
7	53	0.307519	1.91149	0.0319807	Lung	1	0
7	54	2.25981	14.0466	0.23501	Lymph node	3	1
7	55	0.81339	5.0559	0.084589	Lymph node	1	0
8	56	9.82047	73.978	2.84579	Small intestine	4	1
8	57	4.45146	33.533	1.28995	Liver	4	1
8	58	9.82047	73.978	2.84579	Liver	4	1
8	59	4.98012	37.5154	1.44315	Liver	4	1
8	60	5.30585	39.9692	1.53754	Liver	4	1
8	61	4.73977	35.7048	1.3735	Liver	4	1
9	62	2.10998	15.1715	0.491828	Small Intestine	3	1
9	63	2.68955	19.3389	0.626924	Liver	3	1
9	64	3.36893	24.2238	0.785283	Liver	3	1
9	65	1.88071	13.523	0.438386	Liver	3	1
9	66	1.77364	12.7531	0.413428	Liver	3	1
9	67	1.83183	13.1715	0.426992	Liver	3	1
10	68	10.0186	42.1102	3.6318	Pancreas	4	1
10	69	6.06494	25.492	2.19856	Liver	4	1
11	70	5.0075	18.4886	0.963217	Paraganglioma	3	1
11	71	3.70467	13.6783	0.71261	Paraganglioma	3	1
11	72	0.724781	2.67603	0.139415	Lymph node	1	0
11	73	0.429137	1.58446	0.0825466	Lymph node	1	0
11	74	0.428408	1.58176	0.0824062	Lymph node	1	0
11	75	9.94185	36.7072	1.91236	Bone	4	1
12	76	0.889097	2.59672	0.0991051	Liver	1	0
12	77	1.01874	2.97536	0.113556	Liver	2	0
12	78	1.11996	3.27099	0.124839	Liver	3	1
12	79	0.851609	2.48723	0.0949264	Liver	1	0
12	80	0.789753	2.30657	0.0880315	Liver	1	0
13	81	0.227367	1.72251	0.0743167	Lymph node	1	0
13	82	0.272633	2.06545	0.0891123	Lymph node	1	0
13	83	0.258293	1.95681	0.0844251	Lymph node	1	0
13	84	0.526434	3.98822	0.172069	Mesenterial	1	0
14	85	1.07963	6.72692	0.241825	Liver	2	0
14	86	0.935185	5.82692	0.209471	Liver	2	0
14	87	1.04537	6.51346	0.234151	Liver	2	0
15	88	1.72653	19.1072	0.352544	Liver	3	1
15	89	1.93118	21.372	0.394332	Lymph node	3	1
15	90	1.31438	14.546	0.268387	Lymph node	3	1
15	91	0.906108	10.0277	0.185021	Lymph node	3	1
15	92	1.15861	12.8222	0.236581	Lymph node	3	1
15	93	1.1389	12.604	0.232555	Lymph node	3	1
15	94	2.8064	31.058	0.573047	Bone	3	1
15	95	2.15634	23.8638	0.440308	Bone	3	1
15	96	2.37181	26.2484	0.484306	Bone	3	1
15	97	2.7745	30.7049	0.566532	Bone	3	1
15	98	2.55629	28.29	0.521976	Bone	3	1
15	99	0.916021	10.1375	0.187045	Pancreas	2	0
15	100	0.726527	8.04035	0.148352	Pancreas	1	0
15	101	0.952256	10.5385	0.194444	Pancreas	2	0
15	102	0.468209	5.18159	0.0956048	Lung	1	0
15	103	0.42753	4.7314	0.0872984	Pericardium	1	0
16	104	0.715488	3.51967	0.143934	Pancreas	1	0
16	105	0.876684	4.31263	0.176361	Liver	1	0
16	106	1.13258	5.57143	0.227838	Liver	3	1
16	107	0.914141	4.49689	0.183896	Liver	2	0
16	108	1.16582	5.73499	0.234527	Liver	3	1
16	109	1.13931	5.60455	0.229193	Liver	3	1
17	110	5.00939	17.7606	1.26572	Pancreas	4	1
17	111	8.29794	29.42	2.09663	Liver	4	1
17	112	4.0195	14.251	1.0156	Liver	3	1
17	113	4.62152	16.3854	1.16772	Liver	4	1
17	114	2.36873	8.39821	0.598504	Liver	3	1
17	115	4.64464	16.4673	1.17356	Liver	4	1
17	116	4.81221	17.0615	1.2159	Bone	4	1
17	117	5.61611	19.9117	1.41902	Bone	4	1
17	118	4.90069	17.3752	1.23825	Bone	4	1
17	119	4.88696	17.3265	1.23478	Bone	4	1
17	120	4.52582	16.0461	1.14353	Bone	4	1
18	121	2.45542	10.598	0.269715	Lung	3	1
18	122	1.84819	7.97711	0.203015	Liver	3	1
18	123	0.418131	1.80472	0.0459295	Lymph node	1	0
18	124	0.582864	2.51574	0.0640246	Lymph node	1	0
18	125	0.870401	3.7568	0.0956091	Lymph node	1	0
18	126	1.01889	4.39771	0.11192	Lymph node	2	0
18	127	0.742459	3.20458	0.0815554	Lymph node	1	0
19	128	2.0119	8.08482	0.330036	Liver	3	1
20	129	0.721526	5.48303	0.20706	Small Intestine	1	0
20	130	1.8222	13.8473	0.522924	Liver	3	1
21	131	0.427354	1.92137	0.144536	Liver	1	0
21	132	0.448879	2.01815	0.151816	Lymph node	1	0
21	133	0.323991	1.45665	0.109578	Lung	1	0
22	134	1.89786	12.5698	0.684045	Lymph node	3	1
22	135	1.7928	11.874	0.64618	Lymph node	3	1
22	136	0.42982	2.84677	0.15492	Lymph node	1	0
22	137	0.963668	6.38252	0.347335	Lymph node	2	0
22	138	1.20703	7.99432	0.435048	Lymph node	3	1
22	139	1.19023	7.88309	0.428995	Skin	3	1
22	140	1.37446	9.10329	0.495398	Skin	3	1
22	141	1.35064	8.94552	0.486812	Skin	3	1
22	142	0.60617	4.01476	0.218482	Skin	1	0
22	143	0.783548	5.18956	0.282414	Skin	1	0
23	144	1.34417	6.40308	0.585473	Thyroid	3	1
23	145	0.878304	4.18388	0.382558	Thyroid	1	0
23	146	0.918426	4.375	0.400033	Thyroid	2	0
23	147	0.971097	4.62591	0.422975	Lymph node	2	0
23	148	0.646701	3.08062	0.28168	Lymph node	1	0
23	149	0.731318	3.4837	0.318536	Lymph node	1	0
23	150	0.661913	3.15308	0.288305	Lymph node	1	0
23	151	0.589466	2.80797	0.25675	Lymph node	1	0
23	152	1.01597	4.83967	0.442521	Bone	2	0
23	153	1.13272	5.39583	0.493374	Bone	3	1
23	154	0.595931	2.83877	0.259566	Bone	1	0
23	155	0.600494	2.86051	0.261554	Bone	1	0
23	156	0.666667	3.17572	0.290376	Bone	1	0
23	157	0.449895	2.14312	0.195958	Lung	1	0
24	158	1.43993	9.97721	0.450327	Lymph node	3	1
25	159	2.32864	27.7808	0.601867	Lymph node	3	1
26	160	10.6241	66.7672	1.59384	Small Intestine	4	1
26	161	5.52629	34.7299	0.829057	Liver	3	1
26	162	2.24783	14.1264	0.33722	Liver	3	1
26	163	2.67901	16.8362	0.401907	Liver	3	1
26	164	1.91861	12.0575	0.287831	Liver	3	1
26	165	1.88569	11.8506	0.282892	Liver	3	1
26	166	0.524005	3.2931	0.0786116	Bone	1	0
27	167	2.86945	33.1781	1.15393	Lymph node	4	1
28	168	0.187038	1.00687	0.0366061	Bone	1	0
28	169	0.459301	2.47253	0.0898921	Bone	1	0
29	170	0.516641	2.88019	0.105908	Liver	1	0
29	171	0.580256	3.23484	0.118949	Liver	1	0
29	172	3.70352	20.6465	0.759201	Liver	3	1
29	173	2.44375	13.6235	0.500956	Liver	3	1
29	174	2.98221	16.6253	0.611336	Liver	3	1
29	175	0.747789	4.16881	0.153293	Bone	1	0
30	176	0.746678	3.57962	0.141907	Lung	1	0
30	177	5.59035	26.8004	1.06245	Liver	3	1
30	178	0.472542	2.26539	0.0898073	Liver	1	0
30	179	0.638618	3.06157	0.12137	Liver	1	0
30	180	0.658547	3.15711	0.125158	Liver	1	0
30	181	0.826838	3.96391	0.157142	Liver	1	0
30	182	3.56333	17.0828	0.677216	Bone	3	1
30	183	0.498229	2.38854	0.094689	Bone	1	0
30	184	0.726749	3.48408	0.13812	Bone	1	0
30	185	0.932241	4.46921	0.177174	Bone	2	0
30	186	1.13109	5.42251	0.214965	Bone	3	1
30	187	0.0930027	0.44586	0.0176753	Lung	1	0
30	188	0.0819309	0.392781	0.0155711	Lung	1	0
31	189	1.92421	10.8438	0.256741	Liver	3	1
31	190	1.97289	11.1181	0.263236	Liver	3	1
31	191	1.90142	10.7153	0.253699	Liver	3	1
31	192	13.9811	89.8606	2.19529	Lymph node	4	1
32	193	8.51673	36.2352	2.52632	Pancreas	4	1
32	194	5.29665	22.5351	1.57115	Liver	4	1
33	195	0.266726	1.89496	0.0594634	Lymph node	1	0
33	196	0.221779	1.57563	0.0494429	Lymph node	1	0
33	197	0.173357	1.23162	0.0386479	Lymph node	1	0
33	198	0.162416	1.15389	0.0362087	Lymph node	1	0
33	199	0.159755	1.13498	0.0356154	Lymph node	1	0
33	200	0.265617	1.88708	0.0592162	Bone	1	0
34	201	1.92093	6.80283	0.256378	Colon	3	1
34	202	7.24519	25.6583	0.966985	Liver	3	1
34	203	4.45484	15.7765	0.594568	Liver	3	1
34	204	3.69061	13.07	0.492569	Liver	3	1
34	205	2.39445	8.47977	0.319577	Liver	3	1
34	206	1.72833	6.12075	0.230672	Liver	3	1
34	207	4.20167	14.8799	0.560778	Lymph node	3	1
34	208	2.73667	9.69171	0.365251	Lymph node	3	1
34	209	20.1676	71.422	2.69168	Lymph node	4	1
34	210	13.4942	47.7887	1.80101	Lymph node	4	1
34	211	8.85111	31.3455	1.18132	Lymph node	4	1
34	212	16.0365	56.7919	2.14032	Bone	4	1
34	213	11.0345	39.0777	1.47272	Bone	4	1
34	214	16.8711	59.7476	2.25171	Bone	4	1
34	215	16.226	57.4631	2.16561	Bone	4	1
34	216	13.2581	46.9525	1.7695	Bone	4	1
34	217	2.0214	7.15864	0.269787	Skin	3	1
34	218	2.63892	9.34554	0.352205	Skin	3	1
34	219	1.18716	4.20424	0.158445	Skin	3	1
34	220	4.01922	14.2338	0.536428	Skin	3	1
34	221	2.15216	7.62171	0.287239	Skin	3	1
35	222	0.154326	0.669673	0.136961	Lung	1	0
35	223	0.138737	0.602029	0.123127	Lung	1	0
35	224	0.0789816	0.342728	0.0700945	Lung	1	0
35	225	0.818654	3.55242	0.726539	Liver	1	0
35	226	0.758639	3.292	0.673276	Bone	1	0
36	227	0.746224	1.73856	0.214264	Stomach	1	0
36	228	0.433751	1.01056	0.124543	Peritoneum	1	0
36	229	0.442814	1.03167	0.127145	Peritoneum	1	0
36	230	0.382175	0.890397	0.109734	Peritoneum	1	0
36	231	0.527622	1.22926	0.151496	Peritoneum	1	0
36	232	0.404618	0.942685	0.116178	Peritoneum	1	0
37	233	1.26097	7.59937	0.338704	Lung	3	1
37	234	0.383537	2.31142	0.10302	Lymph node	1	0
37	235	0.755648	4.55399	0.202971	Adrenal	1	0
37	236	0.885484	5.33646	0.237846	Adrenal	1	0
38	237	0.986682	10.6106	0.349673	Small Intestine	2	0
39	238	3.59964	24.4386	1.02524	Liver	3	1
40	239	9.77533	81.9283	1.80985	Pancreas	4	1
40	240	11.4475	95.9434	2.11946	Lymph node	4	1
40	241	5.67312	47.5472	1.05035	Lymph node	3	1
40	242	2.32643	19.4981	0.430727	Lymph node	3	1
40	243	0.886988	7.43396	0.164221	Lymph node	1	0
41	244	0.840529	7.01623	0.192517	Pancreas	1	0
41	245	0.719564	6.00649	0.164811	Lymph node	1	0
41	246	0.5986	4.99675	0.137105	Lymph node	1	0
41	247	0.334111	2.78896	0.0765256	Lymph node	1	0
42	248	4.05899	12.3294	0.624784	Small Intestine	3	1
42	249	2.73596	8.31058	0.421135	Liver	3	1
42	250	4.10337	12.4642	0.631615	Liver	3	1
42	251	1.81404	5.51024	0.279229	Liver	3	1
42	252	2.00281	6.08362	0.308284	Liver	3	1
42	253	1.83652	5.5785	0.282688	Liver	3	1
43	254	0.334184	2.49524	0.0516765	Lymph node	1	0
43	255	0.311224	2.32381	0.0481262	Lymph node	1	0
43	256	0.22449	1.67619	0.034714	Lymph node	1	0
43	257	0.356505	2.6619	0.0551282	Lymph node	1	0
43	258	0.260204	1.94286	0.0402367	Lymph node	1	0
44	259	0.264511	5	0.0549954	Lymph node	1	0
44	260	0.247612	4.68056	0.0514818	Lymph node	1	0
45	261	0.783887	3.64158	0.123241	Pancreas	1	0
45	262	0.629156	2.92277	0.0989144	Liver	1	0
45	263	0.811594	3.7703	0.127597	Liver	1	0
45	264	0.687127	3.19208	0.108028	Liver	1	0
45	265	0.912191	4.23762	0.143412	Liver	2	0
45	266	0.885763	4.11485	0.139257	Liver	1	0
46	267	5.77499	29.6406	4.5081	Colon	4	1
46	268	9.20401	47.2404	7.18489	Liver	4	1
46	269	6.1142	31.3817	4.7729	Liver	4	1
46	270	3.79116	19.4585	2.95948	Liver	4	1
46	271	4.5717	23.4647	3.56879	Liver	4	1
46	272	3.08064	15.8116	2.40482	Liver	4	1
46	273	8.16683	41.917	6.37524	Lymph node	4	1
47	274	2.44496	15.8985	0.490986	Lymph node	3	1
47	275	2.34192	15.2284	0.470293	Lymph node	3	1
47	276	2.11085	13.7259	0.423891	Lymph node	3	1
47	277	1.05855	6.88325	0.212573	Lymph node	2	0
47	278	1.00859	6.55838	0.20254	Lymph node	2	0
48	279	5.74003	41.0152	1.29336	Pancreas	4	1
48	280	10.2922	73.5424	2.31906	Liver	4	1
48	281	5.6989	40.7212	1.28409	Liver	4	1
48	282	8.03265	57.397	1.80994	Liver	4	1
48	283	8.41688	60.1424	1.89651	Liver	4	1
48	284	2.58015	18.4364	0.581366	Liver	3	1
49	285	5.69516	39.8163	1.58821	Pancreas	4	1
49	286	5.33695	37.312	1.48831	Lymph node	4	1
50	287	5.15312	30.2656	2.64297	Pancreas	4	1
50	288	2.92433	17.1753	1.49985	Liver	4	1
50	289	4.12297	24.2153	2.11461	Liver	4	1
50	290	3.23441	18.9965	1.65888	Liver	4	1
50	291	3.46852	20.3715	1.77896	Liver	4	1
50	292	3.28348	19.2847	1.68405	Liver	4	1
51	293	0.444792	3.06093	0.0935275	Lung	1	0
51	294	0.998958	6.87455	0.210054	Liver	2	0
51	295	1.27188	8.75269	0.267441	Liver	3	1
51	296	0.953125	6.55914	0.200416	Liver	2	0
51	297	1.19531	8.22581	0.251342	Liver	3	1
51	298	1.20573	8.29749	0.253532	Liver	3	1
51	299	0.144792	0.996416	0.0304457	Lymph node	1	0
51	300	0.194792	1.3405	0.0409594	Lymph node	1	0
51	301	0.120833	0.831541	0.025408	Lymph node	1	0
51	302	0.211458	1.4552	0.0444639	Lymph node	1	0
51	303	0.248958	1.71326	0.0523491	Lymph node	1	0
51	304	0.475521	3.2724	0.099989	Adrenal	1	0
52	305	2.25686	69.1932	6.39601	Pancreas	4	1
52	306	1.71386	52.5455	4.85714	Liver	4	1
52	307	1.56449	47.9659	4.43382	Liver	4	1
52	308	1.68087	51.5341	4.76366	Liver	4	1
52	309	1.65456	50.7273	4.68908	Liver	4	1
52	310	1.62009	49.6705	4.59139	Liver	4	1
53	311	2.43904	5.57343	0.922266	Small Intestine	3	1
53	312	1.92628	4.40173	0.728377	Small Intestine	3	1
53	313	1.80529	4.12527	0.68263	Liver	3	1
53	314	2.7793	6.35097	1.05093	Liver	3	1
53	315	0.526465	1.20302	0.199071	Lymph node	1	0
53	316	0.344991	0.788337	0.13045	Lymph node	1	0
53	317	0.802457	1.83369	0.303431	Lymph node	1	0
53	318	0.543951	1.24298	0.205683	Lymph node	1	0
53	319	0.774102	1.7689	0.292709	Lymph node	1	0
53	320	1.6725	3.82181	0.632416	Peritoneum	3	1
54	321	0.327127	1.58304	0.0618315	Lung	1	0
55	322	0.931673	5.37476	0.183969	Small Intestine	2	0
55	323	0.851565	4.91262	0.168151	Liver	1	0
55	324	0.928307	5.35534	0.183305	Liver	2	0
55	325	0.453719	2.61748	0.0895919	Liver	1	0
55	326	0.651969	3.76117	0.128739	Liver	1	0
55	327	0.90138	5.2	0.177988	Liver	2	0
55	328	0.141367	0.815534	0.0279144	Lymph node	1	0
56	329	0.350746	2.09692	0.0760348	Prostate	1	0
56	330	0.430777	2.57538	0.0933839	Liver	1	0
56	331	0.549408	3.28462	0.119101	Liver	1	0
56	332	0.501801	3	0.108781	Liver	1	0
56	333	0.469635	2.80769	0.101807	Liver	1	0
56	334	0.820381	4.90462	0.177842	Liver	1	0
56	335	0.10422	0.623077	0.0225929	Lymph node	1	0
56	336	0.583634	3.48923	0.12652	Lymph node	1	0
56	337	0.207411	1.24	0.0449626	Bone	1	0
57	338	0.871366	1.97651	0.105854	Lung	1	0
57	339	0.829948	1.88257	0.100822	Liver	1	0
57	340	0.455197	1.03252	0.0552975	Bone	1	0
57	341	0.984867	2.23397	0.119642	Bone	2	0
57	342	0.532059	1.20687	0.0646347	Bone	1	0
57	343	0.471127	1.06865	0.0572327	Bone	1	0
58	344	0.441008	3.81188	0.0963222	Pancreas	1	0
58	345	0.68929	5.95792	0.15055	Liver	1	0
58	346	0.699026	6.04208	0.152677	Liver	1	0
58	347	0.963058	8.32426	0.210345	Lymph node	2	0
58	348	0.571592	4.94059	0.124844	Lymph node	1	0
58	349	0.692726	5.98762	0.151301	Lymph node	1	0
59	350	0.756183	4.87865	0.142053	Cervix	1	0
59	351	0.123302	0.795506	0.023163	Lymph node	1	0
60	352	1.60893	10.5125	0.402727	Liver	3	1
60	353	1.53649	10.0391	0.384594	Liver	3	1
60	354	1.50272	9.81851	0.376142	Liver	3	1
60	355	1.49564	9.77224	0.374369	Liver	3	1
60	356	1.55229	10.1423	0.388548	Liver	3	1
60	357	0.404684	2.64413	0.101295	Lymph node	1	0
60	358	1.22222	7.98577	0.30593	Bone	3	1
60	359	1.17375	7.66904	0.293797	Bone	3	1
60	360	1.14161	7.45907	0.285753	Bone	3	1
60	361	0.950436	6.20996	0.2379	Bone	2	0
60	362	1.01525	6.63345	0.254124	Bone	2	0
61	363	3.93026	40.5278	1.76634	Pancreas	4	1
61	364	3.50644	36.1574	1.57587	Liver	4	1
61	365	4.68872	48.3488	2.10721	Lymph node	4	1
61	366	2.57408	26.5432	1.15685	Lymph node	4	1
61	367	1.45525	15.0062	0.654022	Lymph node	3	1
61	368	9.57977	98.784	4.30535	Lymph node	4	1
61	369	9.98114	102.923	4.48574	Lymph node	4	1
62	370	4.39817	48.9017	0.967863	Small Intestine	3	1
62	371	0.458841	5.10169	0.100973	Lymph node	1	0
62	372	0.125	1.38983	0.0275075	Lymph node	1	0
62	373	0.217073	2.41356	0.0477692	Lymph node	1	0
63	374	8.19192	36.6368	1.03587	Colon	3	1
63	375	1.51784	6.78827	0.191932	Lymph node	3	1
63	376	0.902403	4.03583	0.114109	Lymph node	2	0
63	377	1.17953	5.27524	0.149153	Lymph node	3	1
63	378	1.07757	4.81922	0.136259	Lymph node	2	0
63	379	0.976693	4.36808	0.123503	Lymph node	2	0
63	380	1.85288	8.28664	0.234297	Peritoneum	3	1
63	381	1.23197	5.50977	0.155784	Peritoneum	3	1
64	382	6.90909	20.9291	2.37275	Liver	4	1
64	383	3.05005	9.23922	1.04746	Liver	3	1
64	384	3.23324	9.79416	1.11038	Liver	4	1
64	385	1.86547	5.6509	0.64065	Liver	3	1
64	386	1.65197	5.00417	0.567329	Liver	3	1
64	387	0.502755	1.52295	0.172658	Bone	1	0
64	388	3.84206	11.6384	1.31946	Bone	4	1
64	389	0.552342	1.67316	0.189688	Bone	1	0
64	390	0.612029	1.85396	0.210186	Bone	1	0
64	391	0.954545	2.89152	0.327815	Bone	2	0
65	392	0.565615	3.99209	0.131265	Lung	1	0
